# Supplementary material for: GABAergic and α-Glucosidase-Inhibitory Potentials of Fractions and Isolated Xanthones from Hypericum revolutum Vahl subsp. revolutum
Source: Molecules. 2025 Aug 29;30(17):3530. doi: 10.3390/molecules30173530 (PMC12430133; doi:10.3390/molecules30173530)
Supplement: Supplementary file 1 [file molecules-30-03530-s001.zip]

Archive with 1 entries (1 files):
- molecules-3771876-supplementary.pdf
